# Supplementary material for: Deep imaging reveals dynamics and signaling in one-to-one pollen tube guidance
Source: EMBO Rep. 2024 May 21;25(6):6. doi: 10.1038/s44319-024-00151-4 (PMC11169409; doi:10.1038/s44319-024-00151-4)
Supplement: Supplementary file 1 — Table EV1 [file 44319_2024_151_MOESM1_ESM.xlsx]

## Sheet: Sheet2
Table EV1. List of primers for mutant genotyping.
Mutant	Allele	genotype	Forward primer (5' -> 3' sequence)	Reverse primer (5' -> 3' sequence)	Fragment size (bp)		Reference of primers
dif1	rec8-1	WT	YMp503 (CTTCTTAAGGATGGCCGCTAC)	YMp504 (CCACTTTTATGGGCAATGAAG)	1121		This study
		mutant	YMp503 (CTTCTTAAGGATGGCCGCTAC)	YMp289 (ATTTTGCCGATTTCGGAAC)	750-800
fer	fer-4	WT	YMp557 (ACGGTCTCAACGCTACCAAC)	YMp560 (CGTATTGCTTTTCGATTTCCTA)	977		Haruta et al. (2014) Science
		mutant	YMp557 (ACGGTCTCAACGCTACCAAC)	YMp558 (TTTCCCGCCTTCGGTTTA)	520
lre	lre-5	WT	YMp535 (CGGATTAACAAATTAAAAGGATG)	YMp765 (AAGCCAGTTTTAGAGTACGAAGA)	500		Tsukamoto et al. (2010) Plant J
		mutant	YMp535 (CGGATTAACAAATTAAAAGGATG)	YMp529 (TGAGTGGCTCCTTCAACGTTG)	~400
ant	-	WT	YMp541 (CAAATATGATGAAAATGGGAGGTA)	YMp542 (TAACATTACTAACGAAAGTC)	993		This study
		mutant	YMp543 (GTGGATTGATGTGATATCTCC)	YMp542 (TAACATTACTAACGAAAGTC)	~400
ino	ino-4	WT	YMp536 (CTTGTTGTGAGCTGGAGGAA)	YMp537 (TTACCAAGTTGTCAATAAAC)	523*		Villanueva et al. (1999) Genes Dev
		mutant	YMp536 (CTTGTTGTGAGCTGGAGGAA)	YMp537 (TTACCAAGTTGTCAATAAAC)	523*
myb98	myb98-1	WT	Myb98-1LP (TGTTTACCCCAAATTCAACAACACC)	Myb98-1RP (TCCACTGCTTGGAAATGATGATG)	874		Kasahara et al. (2005) Plant Cell
		mutant	YMp288 (TGGTTCACGTAGTGGGCCATCG)	Myb98-1RP (TCCACTGCTTGGAAATGATGATG)	~600
gcs1	-	WT	SNp51 (GCTTCACAATCCAGTTGGGATTC)	SNp52 (CTCGAACTAACGGTTTTGTTTTCAG)	497		Nagahara et al. (2015) Plant Reprod
		mutant	SNp51 (GCTTCACAATCCAGTTGGGATTC)	YMp289 (ATTTTGCCGATTTCGGAAC)	~250
*Single nucleotide substitution leads to altered splicing. Sequence analysis is needed for genotyping.
