# Supplementary material for: Deep imaging reveals dynamics and signaling in one-to-one pollen tube guidance
Source: EMBO Rep. 2024 May 21;25(6):6. doi: 10.1038/s44319-024-00151-4 (PMC11169409; doi:10.1038/s44319-024-00151-4)
Supplement: Supplementary file 2 — Movie EV1 [file 44319_2024_151_MOESM2_ESM.zip › EMBOR-2023-58137V1_MovieEV1/README.txt]

Movie EV1. Real-time monitoring of pollen tube growth and guidance in the ovary was performed using the single-locule method, as shown in Fig 1B–G.
This supplemental movie shows time-lapse images of growing pollen tubes and pollen tube guidance in the pistil. (A) Wild-type pistils pollinated with a mixture of pollen from LAT52p::mTFP1 (cyan) and LAT52p::TagRFP (orange) under maximum pollination. Pistil autofluorescence is shown in magenta. Maximum intensity projections for xy- (left) and yz- (right) projection images were generated from 10 z-stack images with 15 µm intervals using two-photon excitation microsropy (2PEM) with 990 nm excitation. Images were taken at 15 min intervals and the movie was displayed at 10 frames per second. (B and C) Time-lapse images of pollen tube growth and guidance in the pistil of MYB98p::GFP pollinated with a mixture of pollen from LAT52p::mTFP1 (cyan) and LAT52p::TagRFP (orange). Synergid cells in the ovule were labeled with GFP (yellow). Maximum intensity projections for xy- (left) and yz- (right) projection images were generated from 12 z-stack images with 15 µm intervals using 2PEM with 990 nm excitation. Images were taken at 10-min intervals and the movie was displayed at 10 frames per second. (C) Funicular guidance of a single pollen tube. The numbers stamped in each frame indicate the time (h:mm) from the start of observation. Asterisks and T indicate synergistic cells and targeted synergistic cells expressing GFP, respectively. Arrows and arrowheads indicate the tips of the fastest growing and attracted pollen tubes, respectively. Scale bars, 100 μm.
