# Supplementary material for: Deep imaging reveals dynamics and signaling in one-to-one pollen tube guidance
Source: EMBO Rep. 2024 May 21;25(6):6. doi: 10.1038/s44319-024-00151-4 (PMC11169409; doi:10.1038/s44319-024-00151-4)
Supplement: Supplementary file 3 — Movie EV2 [file 44319_2024_151_MOESM3_ESM.zip]

Archive with 6 entries (5 files):
- EMBOR-2023-58137V3_MovieEV2/
- __MACOSX/._EMBOR-2023-58137V3_MovieEV2
- EMBOR-2023-58137V3_MovieEV2/EMBOR-2023-58137V1_MovieEV2.mp4
- __MACOSX/EMBOR-2023-58137V3_MovieEV2/._EMBOR-2023-58137V1_MovieEV2.mp4
- EMBOR-2023-58137V3_MovieEV2/README.txt
- __MACOSX/EMBOR-2023-58137V3_MovieEV2/._README.txt
