# Supplementary material for: Deep imaging reveals dynamics and signaling in one-to-one pollen tube guidance
Source: EMBO Rep. 2024 May 21;25(6):6. doi: 10.1038/s44319-024-00151-4 (PMC11169409; doi:10.1038/s44319-024-00151-4)
Supplement: Supplementary file 3 — Movie EV2 [file 44319_2024_151_MOESM3_ESM.zip › EMBOR-2023-58137V3_MovieEV2/README.txt]

Movie EV2. Attracted and non-attracted pollen tubes in the pistil under limited pollination, as shown in Fig 3A–D and 4B, respectively.
This supplemental movie presents time-lapse imagery of pollen tube guidance in the pistil of HDG11p::NLS-YFP (magenta) pollinated with LAT52p::mTFP1 (green) pollen. Maximum intensity projections for xy- (left) and yz- (right) projection images were generated from 18 (A and B) or 17 (C) z-stack images with 10 µm intervals using two-photon excitation microscopy (2PEM) with 980 nm excitation. Images were taken at 15-min intervals and the movie was displayed at 15 frames per second. The numbers stamped in each frame indicate the time (h:mm) from the start of observation. Asterisks and T indicate non-targeted and targeted ovule autofluorescence, respectively. Arrow: attracted pollen tube; arrowhead: non-attracted pollen tube. Scale bars, 100 μm.
