# Supplementary material for: Deep imaging reveals dynamics and signaling in one-to-one pollen tube guidance
Source: EMBO Rep. 2024 May 21;25(6):6. doi: 10.1038/s44319-024-00151-4 (PMC11169409; doi:10.1038/s44319-024-00151-4)
Supplement: Supplementary file 4 — Movie EV3 [file 44319_2024_151_MOESM4_ESM.zip]

Archive with 6 entries (5 files):
- EMBOR-2023-58137V3_MovieEV3/
- __MACOSX/._EMBOR-2023-58137V3_MovieEV3
- EMBOR-2023-58137V3_MovieEV3/EMBOR-2023-58137V1_MovieEV3.mp4
- __MACOSX/EMBOR-2023-58137V3_MovieEV3/._EMBOR-2023-58137V1_MovieEV3.mp4
- EMBOR-2023-58137V3_MovieEV3/README.txt
- __MACOSX/EMBOR-2023-58137V3_MovieEV3/._README.txt
