# Supplementary material for: Deep imaging reveals dynamics and signaling in one-to-one pollen tube guidance
Source: EMBO Rep. 2024 May 21;25(6):6. doi: 10.1038/s44319-024-00151-4 (PMC11169409; doi:10.1038/s44319-024-00151-4)
Supplement: Supplementary file 4 — Movie EV3 [file 44319_2024_151_MOESM4_ESM.zip › EMBOR-2023-58137V3_MovieEV3/README.txt]

Movie EV3. Polytubey in WT, fer, and lre pistils, as shown in Fig 7A–C.
This supplemental movie shows time-lapse images of pollen tube guidance and polytubey in the ovary. (A) Wild-type pistil expressing HDG11p::NLS-Venus (magenta) pollinated by LAT52p::TagRFP (green) pollen. Maximum intensity projections for xy- (left) and yz- (right) projection images were generated from 21 z-stack images with 7 µm intervals using two-photon excitation microscopy (2PEM) with 990 nm excitation. Images were taken at 15 min intervals and the movie was displayed at 8 frames per second. The numbers stamped in each frame indicate the time (h:mm) from the start of observation. Asterisks indicate the attracted single pollen tubes. Polytubey ovules indicated with T. Two pollen tubes attracted to the same ovule are pointed out with arrows. (B and C) fer (A) and lre (C and D) pistils pollinated with LAT52p::TagRFP (green) pollen grains. Maximum intensity projections for yz- (right) projection images were generated from 20 (A), 23 (C) and 21 (D) z-stack images with 8 µm intervals using 2PEM with 1,000 nm excitation. Images were taken at 15-min intervals and the movie was displayed at 8 frames per second. The numbers stamped in each frame indicate the time (h:mm) from the start of observation. Pollen tubes attracted to the same ovule are shown as arrowheads. Pollen tubes that turn back to the septum are indicated with arrows. Scale bars, 100 μm.
