# Supplementary material for: Deep imaging reveals dynamics and signaling in one-to-one pollen tube guidance
Source: EMBO Rep. 2024 May 21;25(6):6. doi: 10.1038/s44319-024-00151-4 (PMC11169409; doi:10.1038/s44319-024-00151-4)
Supplement: Supplementary file 5 — Source data Fig. 1 [file 44319_2024_151_MOESM5_ESM.zip]

Archive with 32 entries (25 files):
- Figure1/
- __MACOSX/._Figure1
- Figure1/.DS_Store
- __MACOSX/Figure1/._.DS_Store
- Figure1/1F/
- __MACOSX/Figure1/._1F
- Figure1/1G/
- __MACOSX/Figure1/._1G
- Figure1/1B/
- __MACOSX/Figure1/._1B
- Figure1/1E/
- __MACOSX/Figure1/._1E
- Figure1/1D/
- __MACOSX/Figure1/._1D
- Figure1/1C/
- __MACOSX/Figure1/._1C
- Figure1/1F/1F_xy_z-projection_stacks.tif
- __MACOSX/Figure1/1F/._1F_xy_z-projection_stacks.tif
- Figure1/1F/.DS_Store
- __MACOSX/Figure1/1F/._.DS_Store
- Figure1/1G/1G_yz_x-projection_stacks.tif
- __MACOSX/Figure1/1G/._1G_yz_x-projection_stacks.tif
- Figure1/1B/.DS_Store
- __MACOSX/Figure1/1B/._.DS_Store
- Figure1/1B/1B_xy_z-projection_stacks.tif
- __MACOSX/Figure1/1B/._1B_xy_z-projection_stacks.tif
- Figure1/1E/1E_yz_x-projection_stacks.tif
- __MACOSX/Figure1/1E/._1E_yz_x-projection_stacks.tif
- Figure1/1D/1D_xy_z-projection_stacks.tif
- __MACOSX/Figure1/1D/._1D_xy_z-projection_stacks.tif
- Figure1/1C/1C_yz_x-projection_stacks.tif
- __MACOSX/Figure1/1C/._1C_yz_x-projection_stacks.tif
