# Supplementary material for: Deep imaging reveals dynamics and signaling in one-to-one pollen tube guidance
Source: EMBO Rep. 2024 May 21;25(6):6. doi: 10.1038/s44319-024-00151-4 (PMC11169409; doi:10.1038/s44319-024-00151-4)
Supplement: Supplementary file 6 — Source data Fig. 2 [file 44319_2024_151_MOESM6_ESM.zip]

Archive with 34 entries (27 files):
- Figure2/
- __MACOSX/._Figure2
- Figure2/.DS_Store
- __MACOSX/Figure2/._.DS_Store
- Figure2/2A/
- __MACOSX/Figure2/._2A
- Figure2/2F/
- __MACOSX/Figure2/._2F
- Figure2/2C/
- __MACOSX/Figure2/._2C
- Figure2/2D/
- __MACOSX/Figure2/._2D
- Figure2/2E/
- __MACOSX/Figure2/._2E
- Figure2/2B/
- __MACOSX/Figure2/._2B
- Figure2/2A/2A.JPG
- __MACOSX/Figure2/2A/._2A.JPG
- Figure2/2F/2F_side.xlsx
- __MACOSX/Figure2/2F/._2F_side.xlsx
- Figure2/2C/2C.tif
- __MACOSX/Figure2/2C/._2C.tif
- Figure2/2D/2D_ovule distribution.xlsx
- __MACOSX/Figure2/2D/._2D_ovule distribution.xlsx
- Figure2/2D/.DS_Store
- __MACOSX/Figure2/2D/._.DS_Store
- Figure2/2D/2D_tip of pollen tubes.xlsx
- __MACOSX/Figure2/2D/._2D_tip of pollen tubes.xlsx
- Figure2/2E/.DS_Store
- __MACOSX/Figure2/2E/._.DS_Store
- Figure2/2E/2E_center.xlsx
- __MACOSX/Figure2/2E/._2E_center.xlsx
- Figure2/2B/2B.JPG
- __MACOSX/Figure2/2B/._2B.JPG
