# Supplementary material for: Deep imaging reveals dynamics and signaling in one-to-one pollen tube guidance
Source: EMBO Rep. 2024 May 21;25(6):6. doi: 10.1038/s44319-024-00151-4 (PMC11169409; doi:10.1038/s44319-024-00151-4)
Supplement: Supplementary file 6 — Source data Fig. 2 [file 44319_2024_151_MOESM6_ESM.zip › Figure2/2F/2F_side.xlsx]

## Sheet: Sheet1
Sample #	Selique length (um)	Seed distribution from the top (um)	Seed distribution(%)
side_s1	744.07	337.04	45.2968
side_s2	871.19	665.96	76.4426
side_s3	830.2	511.12	61.5659
side_s4	898.16	122.05	13.5889
side_s5	1122.19	439.02	39.1217
side_s6	1091.1	551.92	50.5838
side_s7	855.08	357.06	41.7575
side_s8	895.9	310.05	34.6077
side_s9	969.25	635.01	65.5156
side_s10	1064.14	403.03	37.8738
side_s11	777.05	188.04	24.1992
side_s12	694.11	303.02	43.6559
side_s13	641.87	256.99	40.0377
side_s14	578.15	121	20.9288
side_s15	721.27	425.08	58.9349
side_s16	741.11	277.94	37.5032
side_s17	725.19	545.98	75.2879
side_s18	862.2	285.02	33.0573
side_s19	627.92	222.04	35.3612
side_s20	812.05	356.98	43.9603
side_s21	568.06	225.04	39.6155
side_s22	651.05	427.92	65.7277
side_s23	772.02	272.99	35.3605
side_s24	930.98	256.1	27.5086
side_s25	723.3	194.99	26.9584
side_s26	753.08	556.97	73.9589
side_s27	829.89	533.14	64.2422
side_s28	698.97	431.05	61.6693
side_s29	744.05	447.06	60.0847
side_s30	773.12	419.17	54.218
side_s31	776.94	477.03	61.3986
side_s32	819.09	422.98	51.6402
side_s33	794.22	378	47.5939
side_s34	807.12	501.9	62.1841
side_s35	985.12	757.94	76.9389
side_s36	826.01	480.09	58.1216
side_s37	798.04	477.16	59.7915
side_s38	878.15	289.02	32.9124
side_s39	979.01	681.07	69.5672
side_s40	837.13	270.03	32.2566
side_s41	769.04	273.97	35.6249
side_s42	888.99	469.07	52.7644
side_s43	985.17	416.99	42.3267
side_s44	771.1	355.97	46.1639
