# Supplementary material for: Deep imaging reveals dynamics and signaling in one-to-one pollen tube guidance
Source: EMBO Rep. 2024 May 21;25(6):6. doi: 10.1038/s44319-024-00151-4 (PMC11169409; doi:10.1038/s44319-024-00151-4)
Supplement: Supplementary file 6 — Source data Fig. 2 [file 44319_2024_151_MOESM6_ESM.zip › Figure2/2D/2D_ovule distribution.xlsx]

## Sheet: Fig2D_ovule distribution
Sample #	File #	Pistil #	Length of the ovary (um)	Ovule distribution from the top (um)	Ovule distribution from the top (%)
1	170315	xy001	4071.55	441.14	0.108347
2				487	0.11961
3				742.21	0.182292
4				717.79	0.176294
5				834.07	0.204853
6				1007.13	0.247358
7				1010.14	0.248097
8				1115.83	0.274055
9				1228.1	0.30163
10				1273.93	0.312886
11				1512.06	0.371372
12				1692.84	0.415773
13				1625.15	0.399148
14		xy002	4100.36	238.16	0.0580827
15				243.97	0.0594997
16				328.41	0.080093
17				507.46	0.12376
18				531.38	0.129593
19				527.75	0.128708
20				503.01	0.122675
21				603.16	0.147099
22				708.93	0.172895
23				754.43	0.183991
24				795.52	0.194012
25				901.03	0.219744
26				1008.83	0.246034
27				909.11	0.221715
28				1044.34	0.254695
29				1119.37	0.272993
30				1154.97	0.281675
31				1261.41	0.307634
32				1251.43	0.3052
33				1272.21	0.310268
34				1437.45	0.350567
35				1419.12	0.346096
36				1677.37	0.409079
37				1898.59	0.46303
38		xy003	4073.66	165.51	0.0406293
39				243.5	0.0597743
40				349.78	0.0858638
41				605.77	0.148704
42				577.62	0.141794
43				557.59	0.136877
44				665.53	0.163374
45				803.51	0.197245
46				877.56	0.215423
47				959.52	0.235542
48				989.63	0.242934
49				1223.51	0.300347
50				1190.04	0.29213
51				1541.5	0.378407
52				1417.57	0.347984
53				1363.51	0.334714
54				1725.7	0.423624
55				1790.25	0.43947
56				1835.85	0.450664
57				2183.5	0.536004
58		xy004	2361.62	148.25	0.0627747
59				166.58	0.0705363
60				196.15	0.0830574
61				251.07	0.106313
62				297.17	0.125833
63				280.94	0.118961
64				317.13	0.134285
65				389.3	0.164844
66				412.16	0.174524
67				487.23	0.206312
68				579.51	0.245387
69				553.24	0.234263
70				627.53	0.26572
71				653.54	0.276734
72				744.59	0.315288
73				738.29	0.31262
74				855.72	0.362344
75		xy005	2635.65	232.58	0.0882439
76				276.51	0.104912
77				381.08	0.144587
78				369.52	0.140201
79				423.62	0.160727
80				384.79	0.145994
81				546.59	0.207383
82				522.69	0.198315
83				724.63	0.274934
84				720.7	0.273443
85				727.63	0.276072
86				875.61	0.332218
87				824.85	0.312959
88				891.63	0.338296
89				909.61	0.345118
90				944.62	0.358401
91				1035.5	0.392882
92		xy006	2391.97	134.73	0.056326
93				227.99	0.0953147
94				312.56	0.130671
95				341.71	0.142857
96				448.54	0.187519
97				510.69	0.213502
98				485.62	0.203021
99				500.64	0.2093
100				642.56	0.268632
101				717.6	0.300004
102				730.77	0.30551
103				802.77	0.33561
104				838.04	0.350356
105				945.22	0.395164
106				1177.15	0.492126
107	170316	xy001	3751.58	168.98	0.0450424
108				325.72	0.0868221
109				323.5	0.0862303
110				423.5	0.112886
111				499.5	0.133144
112				501.5	0.133677
113				521.5	0.139008
114				715.6	0.190746
115				607.55	0.161945
116				835.65	0.222746
117				893.56	0.238182
118				733.54	0.195528
119				1123.51	0.299476
120				1059.59	0.282438
121				1295.56	0.345337
122				1331.6	0.354944
123				1503.72	0.400823
124				1547.69	0.412544
125	170316	xy002	3363.79	121.64	0.0361616
126				309.52	0.0920153
127				214.25	0.063693
128				566.91	0.168533
129				506.27	0.150506
130				562.53	0.167231
131				781.8	0.232416
132				1050.6	0.312326
133				1285	0.38201
134	170316	xy003	3963.74	177.51	0.0447835
135				275.56	0.0695202
136				473.52	0.119463
137				489.6	0.12352
138				455.57	0.114934
139				683.53	0.172446
140				659.5	0.166383
141				691.53	0.174464
142				915.61	0.230996
143				971.55	0.245109
144				1035.57	0.261261
145				969.52	0.244597
146				1003.52	0.253175
147				1135.51	0.286474
148				1347.52	0.339962
149				1643.58	0.414654
150				1867.61	0.471174
151				1895.59	0.478233
152				1853.54	0.467624
153	170316	xy004	3352.12	175.68	0.0524086
154				241.57	0.0720648
155				381.69	0.113865
156				415.67	0.124002
157				597.9	0.178365
158				649.61	0.193791
159				567.93	0.169424
160				739.6	0.220636
161				725.51	0.216433
162				709.5	0.211657
163				941.71	0.28093
164				815.5	0.243279
165				892.4	0.26622
166				1097.76	0.327482
167				1309.76	0.390726
168				1268.19	0.378325
169				1415.96	0.422407
170				1675.84	0.499934
171				1736.4	0.518001
172				1809.66	0.539855
173				2052.13	0.612189
174	170316	xy007	3595.54	217.65	0.0605333
175				291.83	0.0811644
176				217.54	0.0605027
177				455.66	0.126729
178				423.67	0.117832
179				423.5	0.117785
180				515.64	0.143411
181				587.5	0.163397
182				691.5	0.192322
183				763.52	0.212352
184				703.68	0.195709
185				899.56	0.250188
186				1105.51	0.307467
187				821.66	0.228522
188				991.53	0.275767
189				1037.53	0.28856
190				1023.69	0.284711
191				1155.53	0.321379
192				1231.5	0.342508
193				1361.75	0.378733
194				1349.79	0.375407
195				1541.53	0.428734
196	170316	xy009	3663.45	267.14	0.0729203
197				248.12	0.0677285
198				313.83	0.0856652
199				268.19	0.0732069
200				447.01	0.122019
201				727.55	0.198597
202				762.31	0.208085
203				1000.48	0.273098
204				964.52	0.263282
205				1070.34	0.292167
