# Supplementary material for: Deep imaging reveals dynamics and signaling in one-to-one pollen tube guidance
Source: EMBO Rep. 2024 May 21;25(6):6. doi: 10.1038/s44319-024-00151-4 (PMC11169409; doi:10.1038/s44319-024-00151-4)
Supplement: Supplementary file 6 — Source data Fig. 2 [file 44319_2024_151_MOESM6_ESM.zip › Figure2/2D/2D_tip of pollen tubes.xlsx]

## Sheet: Fig2D_tip of pollen tubes
Sample#	File#	Pistil #	Length of the ovary (um)	Distribution of the pollen tube tip (um)	Distribution of the pollen tube tip (%)
1	170315	xy001	4141.06	2562.56	0.618817
2		xy002	4190	2542.4	0.606778
3		xy003	3990.15	2437.39	0.610852
4		xy004	4300	2047.75	0.476221
5		xy005	4345.89	2203.59	0.507051
6		xy006	4110.49	2538.36	0.617532
7	170316	xy001	4479.06	2093.92	0.467491
8		xy002	3295.4	2192.46	0.665309
9		xy003	3954.82	2466.38	0.623639
10		xy004	3392.87	2033.96	0.599481
11		xy007	4410.09	2256.3	0.511622
12		xy009	3684.66	1766.69	0.479472
