# Supplementary material for: Deep imaging reveals dynamics and signaling in one-to-one pollen tube guidance
Source: EMBO Rep. 2024 May 21;25(6):6. doi: 10.1038/s44319-024-00151-4 (PMC11169409; doi:10.1038/s44319-024-00151-4)
Supplement: Supplementary file 6 — Source data Fig. 2 [file 44319_2024_151_MOESM6_ESM.zip › Figure2/2E/2E_center.xlsx]

## Sheet: Sheet1
Sample #	Selique length (um)	Seed distribution from the top (um)	Seed distribution(%)
center_1s	955.85	354.34	37.0707
center_2s	886.95	357.99	40.3619
center_3s	950.11	524.11	55.1631
center_4s	936.92	435.03	46.4319
center_5s	916.19	680.88	74.3165
center_6s	730.01	287.04	39.32
center_7s	772	469.07	60.7604
center_8s	1117.1	574.12	51.3938
center_9s	734.99	428.95	58.3613
center_10s	933.96	494.13	52.907
center_11s	668.93	439	65.6272
center_12s	715.28	292.04	40.8288
center_13s	760.07	173.98	22.89
center_14s	625.07	81.07	12.9697
center_15s	749.16	380	50.7235
center_16s	802.08	506.87	63.1944
center_17s	721.12	228.93	31.7464
center_18s	630.97	197.99	31.3787
center_19s	658.19	514.07	78.1036
center_20s	820.09	457.04	55.7305
center_21s	934.06	239.96	25.69
center_22s	764.16	101	13.2171
center_23s	878.16	233.09	26.543
center_24s	694.1	355.04	51.1511
center_25s	754.95	191.04	25.305
center_26s	718.19	278.01	38.7098
center_27s	831.86	364.05	43.7634
center_28s	816.05	479.99	58.8187
center_29s	805.86	298.06	36.9866
center_30s	717.05	347.02	48.3955
center_31s	942.14	470.95	49.9873
center_32s	767.13	614.98	80.1663
center_33s	789.08	479.04	60.7087
center_34s	746.08	192.01	25.7358
center_35s	760.07	248.03	32.6325
center_36s	717.09	433	60.3829
center_37s	813.98	366.05	44.9704
center_38s	558.97	462.15	82.6789
center_39s	760.14	252.07	33.161
center_40s	649.09	334.02	51.4597
center_41s	846.97	456.07	53.8472
center_42s	880.19	405.04	46.0173
center_43s	856.94	530.04	61.8526
center_44s	782.9	624.92	79.8212
center_45s	816.17	204.13	25.0107
center_46s	886.14	639.97	72.22
center_47s	786.17	498.06	63.3527
center_48s	726.99	336.07	46.2276
center_49s	800.13	234	29.2452
center_50s	713.02	329.03	46.146
center_51s	886.04	506.97	57.2175
center_52s	798.97	505.96	63.3265
