# Supplementary material for: Deep imaging reveals dynamics and signaling in one-to-one pollen tube guidance
Source: EMBO Rep. 2024 May 21;25(6):6. doi: 10.1038/s44319-024-00151-4 (PMC11169409; doi:10.1038/s44319-024-00151-4)
Supplement: Supplementary file 7 — Source data Fig. 3 [file 44319_2024_151_MOESM7_ESM.zip]

Archive with 26 entries (21 files):
- Figure3/
- __MACOSX/._Figure3
- Figure3/3B/
- __MACOSX/Figure3/._3B
- Figure3/3C/
- __MACOSX/Figure3/._3C
- Figure3/3D/
- __MACOSX/Figure3/._3D
- Figure3/.DS_Store
- __MACOSX/Figure3/._.DS_Store
- Figure3/3A/
- __MACOSX/Figure3/._3A
- Figure3/3B/3B_x-projection_crop_stacks.tif
- __MACOSX/Figure3/3B/._3B_x-projection_crop_stacks.tif
- Figure3/3C/3C_z-projection_crop_stacks.tif
- __MACOSX/Figure3/3C/._3C_z-projection_crop_stacks.tif
- Figure3/3C/3C_z-projection_whole_stacks.tif
- __MACOSX/Figure3/3C/._3C_z-projection_whole_stacks.tif
- Figure3/3D/3D_x-projection_crop_stacks.tif
- __MACOSX/Figure3/3D/._3D_x-projection_crop_stacks.tif
- Figure3/3A/3A_z-projection_whole_stacks.tif
- __MACOSX/Figure3/3A/._3A_z-projection_whole_stacks.tif
- Figure3/3A/.DS_Store
- __MACOSX/Figure3/3A/._.DS_Store
- Figure3/3A/3A_z-projection_crop_stacks.tif
- __MACOSX/Figure3/3A/._3A_z-projection_crop_stacks.tif
