# Supplementary material for: Deep imaging reveals dynamics and signaling in one-to-one pollen tube guidance
Source: EMBO Rep. 2024 May 21;25(6):6. doi: 10.1038/s44319-024-00151-4 (PMC11169409; doi:10.1038/s44319-024-00151-4)
Supplement: Supplementary file 8 — Source data Fig. 4 [file 44319_2024_151_MOESM8_ESM.zip]

Archive with 38 entries (32 files):
- Figure4/
- __MACOSX/._Figure4
- Figure4/.DS_Store
- __MACOSX/Figure4/._.DS_Store
- Figure4/4E/
- __MACOSX/Figure4/._4E
- Figure4/4B/
- __MACOSX/Figure4/._4B
- Figure4/4C/
- __MACOSX/Figure4/._4C
- Figure4/4D/
- __MACOSX/Figure4/._4D
- Figure4/4A/
- __MACOSX/Figure4/._4A
- Figure4/4E/4E_WT.xlsx
- __MACOSX/Figure4/4E/._4E_WT.xlsx
- Figure4/4E/4E_ino.xlsx
- __MACOSX/Figure4/4E/._4E_ino.xlsx
- Figure4/4B/.DS_Store
- __MACOSX/Figure4/4B/._.DS_Store
- Figure4/4B/4B_x-projection_stacks.tif
- __MACOSX/Figure4/4B/._4B_x-projection_stacks.tif
- Figure4/4B/4B_z-projection_crop_stacks.tif
- __MACOSX/Figure4/4B/._4B_z-projection_crop_stacks.tif
- Figure4/4B/4B_z-projection_whole_stacks.tif
- __MACOSX/Figure4/4B/._4B_z-projection_whole_stacks.tif
- Figure4/4C/4C_WT.xlsx
- __MACOSX/Figure4/4C/._4C_WT.xlsx
- Figure4/4C/.DS_Store
- __MACOSX/Figure4/4C/._.DS_Store
- Figure4/4C/4C_ino.xlsx
- __MACOSX/Figure4/4C/._4C_ino.xlsx
- Figure4/4D/4D_x-projection_crop_stacks.tif
- __MACOSX/Figure4/4D/._4D_x-projection_crop_stacks.tif
- Figure4/4A/4A_ino.xlsx
- __MACOSX/Figure4/4A/._4A_ino.xlsx
- Figure4/4A/4A_WT.xlsx
- __MACOSX/Figure4/4A/._4A_WT.xlsx
