# Supplementary material for: Deep imaging reveals dynamics and signaling in one-to-one pollen tube guidance
Source: EMBO Rep. 2024 May 21;25(6):6. doi: 10.1038/s44319-024-00151-4 (PMC11169409; doi:10.1038/s44319-024-00151-4)
Supplement: Supplementary file 8 — Source data Fig. 4 [file 44319_2024_151_MOESM8_ESM.zip › Figure4/4E/4E_WT.xlsx]

## Sheet: Sheet1
pollen tube#	time(min)	x axis (um)	y axis (um)
140515_xy10	0	-14.908	230.811
	15	-13.366	225.157
	30	-8.739	215.904
	45	-8.739	190.201
	60	-12.851	171.695
	75	-17.992	147.534
	90	-11.309	135.711
	105	-10.795	110.008
	120	-9.767	77.623
	135	-15.422	48.835
	150	-9.767	21.59
	165	-6.683	5.654
	180	3.084	1.028
	195	14.394	2.57
	210	23.133	14.394
	225	43.695	19.02
	240	58.088	25.703
	255	75.052	29.301
140515_xy11	0	-26.217	422.554
	15	-28.273	392.739
	30	-19.02	376.289
	45	-21.076	354.185
	60	-26.731	335.679
	75	-29.301	316.145
	90	-31.357	293.526
	105	-31.872	281.703
	120	-38.04	256
	135	-31.872	238.522
	150	-30.844	214.361
	165	-27.76	192.771
	180	-22.105	175.293
	195	-21.591	163.47
	210	-17.992	147.02
	225	-16.964	138.795
	240	-15.936	109.494
	255	-10.796	84.819
	270	-13.366	61.687
	285	-11.823	44.209
	300	-7.711	13.879
	315	-7.197	4.626
	330	-9.767	-1.029
	345	0	1.542
	360	15.421	5.654
	375	30.329	5.141
	390	41.124	7.711
	405	47.293	6.169
140515_xy5	0	-30.33	269.88
	15	-34.442	244.691
	30	-34.955	215.39
	45	-21.59	188.659
	60	-21.59	170.666
	75	-10.795	160.385
	90	-11.823	139.823
	105	-3.085	122.345
	120	-8.739	97.156
	135	-8.739	72.996
	150	-17.992	51.406
	165	-13.88	29.815
	180	-5.655	14.908
	195	-7.196	2.57
	210	0	2.056
	225	-2.57	0.514
	240	7.197	-1.028
	255	16.45	-0.514
	270	23.646	3.085
	285	25.189	4.112
140515_xy5	0	-41.774	167.097
	15	-32.29	157.006
	30	-22.199	143.687
	45	-25.024	134.605
	60	-17.961	113.618
	75	-17.355	99.289
	90	-9.687	85.365
	105	-10.091	64.981
	120	-5.852	50.654
	135	-5.247	37.738
	150	-5.046	26.84
	165	-4.843	14.328
	180	-4.843	6.054
	195	-4.843	-1.211
	210	-4.036	-4.238
	225	6.458	0.605
	240	12.31	-0.807
	255	16.75	-6.256
	270	21.392	-6.458
	285	30.271	-9.888
	300	30.473	-10.09
	315	31.078	-6.458
	330	36.729	-7.669
	345	35.115	-8.073
140515_xy5	0	-9.814	374.649
	15	-9.815	361.847
	30	-8.961	343.926
	45	-13.654	330.697
	60	-14.081	317.47
	75	-13.228	306.375
	90	-11.095	291.014
	105	-7.254	276.506
	120	0.427	265.838
	135	-0.427	249.623
	150	-2.561	238.529
	165	-1.707	222.741
	180	-3.841	204.82
	195	-5.12	192.445
	210	-6.4	177.936
	225	-10.668	158.308
	240	-11.948	138.253
	255	-4.694	125.025
	270	0	107.957
	285	-1.281	91.315
	300	-9.814	75.527
	315	0.427	55.045
	330	-0.854	36.27
	345	1.28	23.042
	360	-9.388	10.667
	375	-5.547	-0.427
	390	2.56	-1.28
	405	-2.134	-12.801
	420	-5.974	-20.055
	435	-1.28	-20.482
	450	5.974	-23.469
	465	17.068	-26.029
	480	22.615	-24.322
	495	29.442	-26.029
	510	29.869	-25.176
	525	34.99	-23.895
	540	31.577	-22.615
	555	38.404	-23.468
	570	40.111	-21.762
	585	39.684	-20.482
140529_xy1	0	-5.468	312.45
	15	-4.686	272.222
	30	-3.905	246.445
	45	-2.734	219.886
	60	-4.296	204.264
	75	-5.859	184.346
	90	-3.905	165.208
	105	-3.906	149.585
	120	-5.077	131.619
	135	-6.64	106.624
	150	-6.64	85.533
	165	-10.155	63.271
	180	-14.841	39.837
	195	-13.279	21.09
	210	-5.077	3.906
	225	1.562	1.562
	240	6.64	3.905
	255	4.687	-6.64
	270	6.249	-17.575
	285	6.64	-18.357
	300	3.906	-30.463
	315	5.468	-36.713
	330	17.575	-33.588
	345	28.902	-31.245
	360	41.79	-28.902
	375	56.241	-25.386
	390	59.756	-24.605
	405	62.099	-20.31
	420	61.318	-12.889
140529_xy1	0	-14.463	41.014
	15	-12.736	19.427
	30	-7.123	1.079
	45	-5.829	0.432
	60	0.216	0.215
	75	1.943	-11.009
	90	4.318	-20.291
	105	3.454	-22.45
	120	2.159	-33.675
	135	1.08	-37.776
	150	4.965	-38.208
	165	19.212	-33.027
	180	30.436	-28.71
	195	42.741	-27.631
	210	55.693	-25.04
	225	57.851	-20.938
	240	56.341	-12.952
	255	58.931	-11.009
140529_xy2	0	-25.056	298.095
	15	-25.793	286.673
	30	-34.637	270.828
	45	-33.162	250.194
	60	-36.111	232.139
	75	-36.111	207.451
	90	-34.268	187.553
	105	-30.952	168.761
	120	-23.582	152.549
	135	-11.054	135.967
	150	-7.37	107.963
	165	-10.317	84.749
	180	-9.212	58.588
	195	-10.686	30.583
	210	-3.317	15.844
	225	-3.685	8.844
	240	-3.685	2.579
	255	8.107	-0.737
	270	22.846	-2.211
	285	24.687	-13.265
	300	39.796	-20.635
	315	39.058	-15.844
140529_xy5	0	-28.897	306.018
	15	-30.38	285.641
	30	-37.048	271.563
	45	-33.343	251.557
	60	-33.343	228.588
	75	-33.344	216.361
	90	-28.157	191.91
	105	-20.747	167.087
	120	-14.078	145.229
	135	-14.449	116.702
	150	-18.524	86.322
	165	-19.635	58.166
	180	-14.449	30.75
	195	-8.521	15.561
	210	-5.187	3.705
	225	6.298	0.741
	240	18.525	12.226
	255	20.006	18.894
