# Supplementary material for: Deep imaging reveals dynamics and signaling in one-to-one pollen tube guidance
Source: EMBO Rep. 2024 May 21;25(6):6. doi: 10.1038/s44319-024-00151-4 (PMC11169409; doi:10.1038/s44319-024-00151-4)
Supplement: Supplementary file 8 — Source data Fig. 4 [file 44319_2024_151_MOESM8_ESM.zip › Figure4/4E/4E_ino.xlsx]

## Sheet: Sheet1
pollen tube#	time(min)	x axis (um)	y axis (um)
140805_ino_xy1	0	-16.747	113.042
	15	-20.934	108.856
	30	-18.422	102.994
	45	-17.584	93.365
	60	-17.585	87.503
	75	-15.91	80.386
	90	-15.491	71.175
	105	-10.467	67.406
	120	-8.373	57.777
	135	-7.955	48.147
	150	-5.024	36.844
	165	-5.861	26.795
	180	-3.768	15.073
	195	-3.768	2.931
	210	-5.862	-0.419
	225	3.349	1.674
	240	12.561	5.443
	255	15.491	6.281
	270	17.166	1.675
	285	15.073	3.768
	300	13.817	5.861
	315	11.723	5.861
	330	9.63	5.862
	345	5.443	4.606
	360	2.512	4.606
	375	5.024	5.024
	390	5.861	6.698
	405	6.699	5.443
	420	10.885	7.536
	435	9.629	6.699
	450	9.211	7.536
140805_ino_xy4	0	-34.008	216.947
	15	-32.249	192.322
	30	-37.819	167.695
	45	-32.835	138.085
	60	-33.715	107.301
	75	-36.94	80.622
	90	-37.233	52.184
	105	-28.145	45.735
	120	-24.333	37.233
	135	-23.454	40.164
	150	-17.297	41.923
	165	-21.109	24.04
	180	-16.711	16.124
	195	-15.538	9.675
	210	-10.261	5.571
	225	-2.345	-2.052
	240	0.879	-1.173
	255	9.968	-0.879
	270	14.365	0
	285	19.936	-0.293
	300	36.353	4.691
	315	43.39	3.225
	330	48.08	4.691
	345	51.305	3.518
	360	55.41	5.277
	375	55.117	9.382
	390	53.065	7.916
	405	49.253	9.381
	420	46.908	7.623
	435	46.321	9.674
	450	45.442	8.795
	465	45.149	12.02
	480	41.337	9.968
	495	26.385	7.329
	510	17.59	10.261
	525	15.538	12.313
	540	18.47	15.538
	555	19.056	15.245
	570	18.177	20.229
	585	19.643	24.92
	600	20.815	24.92
	615	18.763	23.453
	630	23.161	24.92
	645	18.763	30.49
	660	19.936	36.94
	675	18.763	36.354
	690	13.193	36.646
	705	11.434	36.06
	720	18.763	41.044
	735	20.229	51.598
	750	19.643	57.462
140805_ion_xy5	0	-2.833	104.333
	15	-1.5	95.834
	30	-4.334	79.333
	45	-2	58.833
	60	-4.333	44.667
	75	-8.666	21.667
	90	-6	6.833
	105	-0.666	-1.333
	120	4.333	1.666
	135	6.833	1.5
	150	17.166	8.667
	165	27.5	15.167
	180	34.167	14.667
	195	28.5	3.833
	210	24.167	2
	225	5.666	12
	240	0.166	13.833
	255	9.5	17
140805_ino_xy5	0	-23.963	367.916
	15	-22.554	351
	30	-19.735	337.373
	45	-21.145	324.217
	60	-18.795	311.53
	75	-20.204	301.662
	90	-20.674	288.036
	105	-18.325	269.241
	120	-20.674	256.554
	135	-21.614	239.169
	150	-20.204	226.482
	165	-18.795	204.868
	180	-16.446	189.361
	195	-17.855	174.325
	210	-20.674	156.47
	225	-19.735	135.795
	240	-21.615	114.181
	255	-19.735	102.433
	270	-20.205	84.578
	285	-20.674	66.723
	300	-14.097	49.807
	315	-5.168	36.65
	330	-5.168	11.747
	345	2.819	-0.94
	360	11.277	-16.915
	375	18.326	-37.59
	390	24.903	-56.386
	405	20.675	-57.326
	420	33.831	-50.277
	435	40.879	-50.277
	450	49.807	-52.157
	465	49.337	-50.277
141210_ino	0	-29.459	135.221
	15	-26.078	118.318
	30	-23.181	104.796
	45	-24.63	89.343
	60	-25.113	80.65
	75	-25.596	68.577
	90	-26.079	63.264
	105	-27.045	56.02
	120	-24.63	49.742
	135	-19.801	49.259
	150	-26.561	42.498
	165	-28.01	37.186
	180	-29.459	33.322
	195	-31.391	30.908
	210	-23.181	30.425
	225	-15.937	24.146
	240	-12.073	17.868
	255	-6.278	13.039
	270	-12.556	5.312
	285	-6.761	0
	300	-2.897	-0.966
	315	-9.176	-0.966
	330	0	0
	345	-0.483	0.483
	360	1.932	1.449
	375	2.898	-0.483
	390	2.898	-1.449
	405	7.244	-0.966
	420	7.244	-4.346
	435	8.693	-5.795
	450	9.659	-7.244
	465	9.659	-6.278
	480	6.761	-6.278
