# Supplementary material for: Deep imaging reveals dynamics and signaling in one-to-one pollen tube guidance
Source: EMBO Rep. 2024 May 21;25(6):6. doi: 10.1038/s44319-024-00151-4 (PMC11169409; doi:10.1038/s44319-024-00151-4)
Supplement: Supplementary file 8 — Source data Fig. 4 [file 44319_2024_151_MOESM8_ESM.zip › Figure4/4C/4C_WT.xlsx]

## Sheet: WT
	PT4	PT5 (attracted)	PT6 (attracted)	PT7	PT8 (attracted)	PT9
time(min)	dotted brown	solid cyan	solid green	dotted magenta	solid orange	dotted blue
15
30
45
60
75
90
105
120
135
150
165	1.77
180	1.88	1.74
195	2.3	1.98
210	1.8	1.92
225	1.66	1.32
240	1.6	0.99
255	1.91	1.34
270	2.18	1.1
285	2.15	1.84(at)
300	2.49	1.29
315	1.61	1.67
330	1.38	1.49	0.9
345	1.52	1.23	1.32
360	1.35	0.82	0.82
375	1.15	0.36	1.13
390	1.09	0.41(em)	1.16	0.81
405	1.28	0.34	0.82	1.21
420	1.92	0.36	0.75	1.55
435	1.11	0.31	1.12	0.99
450	1.55	0.62	0.87(at)	0.88
465			0.89	1.04
480			0.97	0.95
495			1.9	1.11
510			0.72	0.32
525			0.48	1.22
540			1.55	1.18
555			1.21	1.06	1.1
570			1.18	1.11	0.95	0.67
585			0.9	1.29	1.06	0.67
600			1.26	1.29	0.88	0.82
615			1.23	1.08	0.97	1.07
630			1.39	1.21	1.29(at)	1.08
645			1.23	1.39	1.22	0.72
660			0.97	1	0.81	0.95
675			0.77	0.87	0.68	1.16
690			0.82	1.29	0.75	0.74
705			0.5	1.5	0.43	0.08
720			1.02	1.56	0.63	0.7
735			0.46(em)	1.5	0.4	0.39
750			0.31	1.26	0.08(em)	0.2
765			0.35	0.85	0.33	0.42
780			0.26	1.26	0.81	0.13
(at) pollen tube attachment to the septum epidermis inside the TT
(em) pollen tube emergence
