# Supplementary material for: Deep imaging reveals dynamics and signaling in one-to-one pollen tube guidance
Source: EMBO Rep. 2024 May 21;25(6):6. doi: 10.1038/s44319-024-00151-4 (PMC11169409; doi:10.1038/s44319-024-00151-4)
Supplement: Supplementary file 8 — Source data Fig. 4 [file 44319_2024_151_MOESM8_ESM.zip › Figure4/4C/4C_ino.xlsx]

## Sheet: 140805_xy5g
	PT5 (attracted)	PT7	PT9	PT15	PT17	PT18 (attracted)
time(min)	solid orange	dotted purple	dotted green	dotted brown	dotted cyan	solid red
15
30
45
60
75
90
105
120
135
150		1.35		1.18
165		1.23		1.07
180		1.27		0.61
195		1.37		0.96
210		1.64		0.51
225		1.24		0.69	0.91
240		1.29		0.6	0.87
255		1.19	1.07	0.82	0.83
270		1.34	1.2	0.69	0.86
285		1.14	0.3	0.51	0.64
300		1.26	0.45	0.66	0.61
315		1.07	0.61	0.61	0.58
330		1.46	0.68	0.48	0.73
345		1.27	0.79	0.72	0.68
360		1.36	0.74	0.8	0.65
375		1.28	0.69	0.93	1.04
390		1.48	1.05	0.76	0.85	1.03
405		0.97	0.66	0.64	0.91	1.16
420	0.55	1.77	1.1	0.61	0.67	1.71(at)
435	0.91	1.33	1.09	0.87	1.14	0.95
450	0.73	1.38	1.08	0.68	0.51	0.89
465	1.12		1.15	0.59	0.67	0.25(em)
480	0.85		1	0.62	0.61	0.65
495	0.92		1.19	0.56	0.7	0.44
510	0.91		1.07		0.64
525	1		0.86		0.67
540	1.04		0.73		0.82
555	0.98		1.04		0.67
570	1.1		0.93		0.74
585	1.31		1.03		0.59
600	1.35		0.91		0.81
615	1.26		0.72		0.65
630	1.07		1.23		0.5
645	1.34		1.01		0.68
660	1.11		0.94		0.53
675	1.14		1.36		0.59
690	1.25		1.11		0.32
705	1.15		0.99		0.84
720	1.46		0.66		0.5
735	1.34				0.52
750	1.26				0.48
765	1.29				0.2
780	1.25				0.53
795	1.69				0.42
810	1.23(at)				0.35
825	0.28(em)				0.6
840	0.14				0.61
855	0.17				0.54
870	0.26				0.51
885	0.19				0.61
(at) pollen tube attachment to the septum epidermis inside the TT
(em) pollen tube emergence
