# Supplementary material for: Deep imaging reveals dynamics and signaling in one-to-one pollen tube guidance
Source: EMBO Rep. 2024 May 21;25(6):6. doi: 10.1038/s44319-024-00151-4 (PMC11169409; doi:10.1038/s44319-024-00151-4)
Supplement: Supplementary file 8 — Source data Fig. 4 [file 44319_2024_151_MOESM8_ESM.zip › Figure4/4A/4A_ino.xlsx]

## Sheet: Fig4A_PT growth rate_ino
Date	140805	141210	141210	141210	140805	140805
File#	xy4g	xy4g	xy4g	xy3g	xy5g	xy5g
pollen tube#	PT6	PT14	PT15	PT12	PT5	PT18
-420				0.967459
-405				0.899882	0.554629
-390				0.723652	0.905021
-375				0.79703	0.725438
-360				0.681773	1.11977
-345				0.85367	0.846567
-330				1.14508	0.915635
-315				0.583516	0.91413
-300				0.953686	1.00042
-285				0.364983	1.03953
-270				0.844483	0.980648
-255				0.764393	1.10044
-240				0.6215	1.30547
-225				0.418901	1.34873
-210				0.378231	1.25908
-195				0.890912	1.06675
-180				0.769447	1.34359
-165	1.02509			0.630047	1.10857
-150	1.44731			0.675902	1.14258
-135	1.08378			0.792247	1.25268
-120	0.596783			0.762306	1.14512
-105	0.515141		1.31686	0.845432	1.46313
-90	0.610701	1.44281	1.45096	0.423284	1.33968
-75	2.12731	0.588834	1.1673	0.881455	1.26291	1.03105
-60	1.08668	0.679269	0.887197	0.842667	1.28553	1.16071
-45	1.10862	1.23713	1.19596	1.32914	1.24997	1.70744
-30	0.944817	0.644311	1.54638	0.33826	1.68522	0.946664
-15	0.411425	0.535477	0.718938	0.240952	1.23444	0.891359
0	0.484171	0.497621	0.21977	0.133694	0.278212	0.251562	<-Time of pollen tube emergence was defined as the origin
time (min)
