# Supplementary material for: Deep imaging reveals dynamics and signaling in one-to-one pollen tube guidance
Source: EMBO Rep. 2024 May 21;25(6):6. doi: 10.1038/s44319-024-00151-4 (PMC11169409; doi:10.1038/s44319-024-00151-4)
Supplement: Supplementary file 8 — Source data Fig. 4 [file 44319_2024_151_MOESM8_ESM.zip › Figure4/4A/4A_WT.xlsx]

## Sheet: Fig4A_PT growth rate_WT
Date	140515	140515	140515	140515	140515	140529	140529	140610	140529
File#	xy5	xy5	xy5	xy9	xy11	xy1	xy5	xy13	xy2
pollen tube#	PT1	PT2	PT3	PT4	PT5	PT6	PT7	PT8	PT7
-405						1.53423
-390						1.51004
-375		0.902733				1.042
-360		1.31607			1.97416	1.70456
-345		0.820256			1.92068	1.10809
-330		1.12722			1.94035	1.11108
-315		1.16332			1.14922	1.1633
-300		0.822784			1.33557	1.20213
-285		0.754712			1.36538	1.33665
-270		1.11725			1.45942	0.992485
-255		0.869357			1.27498	1.13373			1.68176
-240		0.892169			0.925359	1.10047			1.83064
-225		0.974308			1.58344	0.751518			1.23588
-210		1.89576			1.4694	1.19996	1.48502		1.53231
-195	1.74178	0.723393			1.64025	1.08668	1.38231		1.01678
-180	1.97975	0.477187	1.09898		1.72326	0.791866	1.16522		1.77785
-165	1.91772	1.54829	0.94673	1.8957	1.13147	1.17002	1.38082		1.5379
-150	1.31612	1.20863	1.05754	1.47644	0.979011	0.960916	0.982556		1.8375
-135	0.990383	1.17712	0.875636	1.178	1.12856	0.468378	1.41914	1.12532	1.53503
-120	1.33751	0.902712	0.97431	1.85092	0.830829	0.605552	1.39596	2.12514	1.22108
-105	1.09787	1.25679	1.29241	1.3944	1.8973	1.52004	1.12021	1.63757	1.57313
-90	1.84147	1.23034	1.22455	1.70135	1.61332	1.05299	1.16603	1.62223	1.56142
-75	1.29407	1.39018	0.811847	1.37099	1.67153	1.07312	2.28257	1.14494	1.20202
-60	1.66969	1.22764	0.680169	1.20381	1.0924	1.06583	2.0222	0.974336	0.728675
-45	1.48581	0.967799	0.749594	0.907336	2.00083	0.747761	1.67926	1.25537	1.40037
-30	1.23443	0.770799	0.434713	0.825383	1.05841	0.688802	1.592	0.634492	1.1761
-15	0.820256	0.81896	0.628394	0.465046	0.986965	0.731202	0.437418	0.603261	1.49231
0	0.361294	0.504739	0.398961	0.379756	0.484128	0.403755	0.44568	0.61411	0.4	<-Time of pollen tube emergence was defined as the origin
time (min)
