# Supplementary material for: Deep imaging reveals dynamics and signaling in one-to-one pollen tube guidance
Source: EMBO Rep. 2024 May 21;25(6):6. doi: 10.1038/s44319-024-00151-4 (PMC11169409; doi:10.1038/s44319-024-00151-4)
Supplement: Supplementary file 9 — Source data Fig. 5 [file 44319_2024_151_MOESM9_ESM.zip]

Archive with 26 entries (21 files):
- Figure5/
- __MACOSX/._Figure5
- Figure5/5A/
- __MACOSX/Figure5/._5A
- Figure5/.DS_Store
- __MACOSX/Figure5/._.DS_Store
- Figure5/5C/
- __MACOSX/Figure5/._5C
- Figure5/5D/
- __MACOSX/Figure5/._5D
- Figure5/5B/
- __MACOSX/Figure5/._5B
- Figure5/5A/5A_wt.tif
- __MACOSX/Figure5/5A/._5A_wt.tif
- Figure5/5A/5A_ant.tif
- __MACOSX/Figure5/5A/._5A_ant.tif
- Figure5/5A/5A_dif1.tif
- __MACOSX/Figure5/5A/._5A_dif1.tif
- Figure5/5A/5A_ino.tif
- __MACOSX/Figure5/5A/._5A_ino.tif
- Figure5/5C/5C.xlsx
- __MACOSX/Figure5/5C/._5C.xlsx
- Figure5/5D/5D.xlsx
- __MACOSX/Figure5/5D/._5D.xlsx
- Figure5/5B/5B.xlsx
- __MACOSX/Figure5/5B/._5B.xlsx
