# Supplementary material for: Deep imaging reveals dynamics and signaling in one-to-one pollen tube guidance
Source: EMBO Rep. 2024 May 21;25(6):6. doi: 10.1038/s44319-024-00151-4 (PMC11169409; doi:10.1038/s44319-024-00151-4)
Supplement: Supplementary file 9 — Source data Fig. 5 [file 44319_2024_151_MOESM9_ESM.zip › Figure5/5C/5C.xlsx]

## Sheet: #of funicular guidance
Sample#	WT	ant	dif1	ino
1	23	0	12	1
2	16	1	12	1
3	12	1	9	0
