# Supplementary material for: Deep imaging reveals dynamics and signaling in one-to-one pollen tube guidance
Source: EMBO Rep. 2024 May 21;25(6):6. doi: 10.1038/s44319-024-00151-4 (PMC11169409; doi:10.1038/s44319-024-00151-4)
Supplement: Supplementary file 9 — Source data Fig. 5 [file 44319_2024_151_MOESM9_ESM.zip › Figure5/5D/5D.xlsx]

## Sheet: #of funicular guidance
Sample#	WT	ant	dif1	ino
1	0	0	4	0
2	1	0	3	0
3	0	0	2	0
