# Supplementary material for: Deep imaging reveals dynamics and signaling in one-to-one pollen tube guidance
Source: EMBO Rep. 2024 May 21;25(6):6. doi: 10.1038/s44319-024-00151-4 (PMC11169409; doi:10.1038/s44319-024-00151-4)
Supplement: Supplementary file 9 — Source data Fig. 5 [file 44319_2024_151_MOESM9_ESM.zip › Figure5/5B/5B.xlsx]

## Sheet: #of emerged pollen tubes
Sample#	WT	ant	dif1	ino
1	26	14	31	16
2	19	18	43	7
3	17	13	32	8
