# Supplementary material for: Deep imaging reveals dynamics and signaling in one-to-one pollen tube guidance
Source: EMBO Rep. 2024 May 21;25(6):6. doi: 10.1038/s44319-024-00151-4 (PMC11169409; doi:10.1038/s44319-024-00151-4)
Supplement: Supplementary file 10 — Source data Fig. 6 [file 44319_2024_151_MOESM10_ESM.zip]

Archive with 36 entries (31 files):
- Figure6/
- __MACOSX/._Figure6
- Figure6/6A/
- __MACOSX/Figure6/._6A
- Figure6/.DS_Store
- __MACOSX/Figure6/._.DS_Store
- Figure6/6B/
- __MACOSX/Figure6/._6B
- Figure6/6D/
- __MACOSX/Figure6/._6D
- Figure6/6C/
- __MACOSX/Figure6/._6C
- Figure6/6A/6A_lre.tif
- __MACOSX/Figure6/6A/._6A_lre.tif
- Figure6/6A/6A_gcs1.tif
- __MACOSX/Figure6/6A/._6A_gcs1.tif
- Figure6/6A/6A_fer.tif
- __MACOSX/Figure6/6A/._6A_fer.tif
- Figure6/6A/.DS_Store
- __MACOSX/Figure6/6A/._.DS_Store
- Figure6/6A/6A_WT.tif
- __MACOSX/Figure6/6A/._6A_WT.tif
- Figure6/6B/6B.xlsx
- __MACOSX/Figure6/6B/._6B.xlsx
- Figure6/6D/6D_18HAP.xlsx
- __MACOSX/Figure6/6D/._6D_18HAP.xlsx
- Figure6/6D/6D_6HAP.xlsx
- __MACOSX/Figure6/6D/._6D_6HAP.xlsx
- Figure6/6D/6D_4HAP.xlsx
- __MACOSX/Figure6/6D/._6D_4HAP.xlsx
- Figure6/6C/6C_fer.xlsx
- __MACOSX/Figure6/6C/._6C_fer.xlsx
- Figure6/6C/6C_WT.xlsx
- __MACOSX/Figure6/6C/._6C_WT.xlsx
- Figure6/6C/6C_lre.xlsx
- __MACOSX/Figure6/6C/._6C_lre.xlsx
