# Supplementary material for: Deep imaging reveals dynamics and signaling in one-to-one pollen tube guidance
Source: EMBO Rep. 2024 May 21;25(6):6. doi: 10.1038/s44319-024-00151-4 (PMC11169409; doi:10.1038/s44319-024-00151-4)
Supplement: Supplementary file 10 — Source data Fig. 6 [file 44319_2024_151_MOESM10_ESM.zip › Figure6/6B/6B.xlsx]

## Sheet: # of emerged pollen tube_4HAP
Sample#	genotype	File name	# of emerged pollen tube	total	average
1	WT	200722 col 4HAP series4	26
2	WT	200722 col 4HAP series5	26
3	WT	200722 col 4HAP series6	36
4	WT	210514 col 4HAP series1	29
5	WT	210527 col 4HAP series3	36
6	WT	211217 col 4HAP series1	24
7	WT	211217 col 4HAP series6	17
8	WT	210625 WT 4HAP series3	23
9	WT	210527 WT 4HAP 002 series1	29
10	WT	210514 WT 4HAP series4	32	278	27.8
1	fer(-/-)	200724 fer 4HAP series2	49
2	fer(-/-)	200724 fer 4HAP 001	26
3	fer(-/-)	200724 fer 4HAP series1	33
4	fer(-/-)	210527 fer 4HAP 002 series2	36
5	fer(-/-)	210527 fer 4HAP 003	31
6	fer(-/-)	211207 fer 4HAP series1	43
7	fer(-/-)	210618 fer 4HAP 003 series4	51
8	fer(-/-)	210618 fer 4HAP 003 series5	30
9	fer(-/-)	200724 er 4HAP series3	40
10	fer(-/-)	210527 fer 4HAP series1	40	379	37.9
1	lre(-/-)	200722 lre 4HAP 002 series1	27
2	lre(-/-)	200728 lre 4HAP series2	23
3	lre(-/-)	200728 lre 4HAP series3	28
4	lre(-/-)	210528 lre 4HAP series1	32
5	lre(-/-)	210528 lre 4HAP series3	27
6	lre(-/-)	210528 lre 4HAP series6	25
7	lre(-/-)	210623 lre 4HAP 005 series1	27
8	lre(-/-)	210623 lre 4HAP 005 series3	33
9	lre(-/-)	210623 lre 4HAP 005 series4	29
10	lre(-/-)	211207 lre 4HAP series1	22	273	27.3
