# Supplementary material for: Deep imaging reveals dynamics and signaling in one-to-one pollen tube guidance
Source: EMBO Rep. 2024 May 21;25(6):6. doi: 10.1038/s44319-024-00151-4 (PMC11169409; doi:10.1038/s44319-024-00151-4)
Supplement: Supplementary file 10 — Source data Fig. 6 [file 44319_2024_151_MOESM10_ESM.zip › Figure6/6D/6D_18HAP.xlsx]

## Sheet: distribution of the ovule_18HAP
	WT	WT	gcs1	gcs1	fer	fer	lre	lre
	one-to-one	polytubey	one-to-one	polytubey	one-to-one	polytubey	one-to-one	polytubey
# of the pistil	3	3	3	3	3	3	3	3
91-100%	1	0	3	1	3	1	5	0
81-90%	3	0	6	2	1	3	7	1
71-80%	2	0	5	3	4	1	8	1
61-70%	3	0	8	3	8	2	9	1
51-60%	7	0	9	3	6	4	10	2
41-50%	4	1	7	5	5	4	7	4
31-40%	14	1	9	5	6	4	7	5
21-30%	8	2	6	5	4	5	8	3
11-20%	13	1	5	6	2	9	5	8
1-10%	9	0	5	3	3	7	6	5
ovule distribution
