# Supplementary material for: Deep imaging reveals dynamics and signaling in one-to-one pollen tube guidance
Source: EMBO Rep. 2024 May 21;25(6):6. doi: 10.1038/s44319-024-00151-4 (PMC11169409; doi:10.1038/s44319-024-00151-4)
Supplement: Supplementary file 10 — Source data Fig. 6 [file 44319_2024_151_MOESM10_ESM.zip › Figure6/6D/6D_6HAP.xlsx]

## Sheet: distribution of the ovule_6HAP
	WT	WT	gcs1	gcs1	fer	fer	lre	lre
	one-to-one	polytubey	one-to-one	polytubey	one-to-one	polytubey	one-to-one	polytubey
# of the pistil	4	4	6	6	6	6	5	5
91-100%	0	0	1	0	0	0	0	0
81-90%	0	0	0	0	1	0	0	0
71-80%	0	0	3	0	7	0	0	0
61-70%	3	0	4	1	4	0	2	0
51-60%	8	0	8	0	12	1	2	0
41-50%	10	0	6	0	14	4	3	3
31-40%	12	0	10	1	9	7	9	1
21-30%	17	0	9	1	13	4	9	0
11-20%	7	0	8	1	11	8	14	2
1-10%	4	0	3	1	12	4	7	2
ovule distribution
