# Supplementary material for: Deep imaging reveals dynamics and signaling in one-to-one pollen tube guidance
Source: EMBO Rep. 2024 May 21;25(6):6. doi: 10.1038/s44319-024-00151-4 (PMC11169409; doi:10.1038/s44319-024-00151-4)
Supplement: Supplementary file 10 — Source data Fig. 6 [file 44319_2024_151_MOESM10_ESM.zip › Figure6/6D/6D_4HAP.xlsx]

## Sheet: distribution of the ovule_4HAP
	WT	WT	gcs1	gcs1	fer	fer	lre	lre
	one-to-one	polytubey	one-to-one	polytubey	one-to-one	polytubey	one-to-one	polytubey
# of the pistil	9	9	6	6	12	12	7	7
91-100%	0	0	0	0	0	0	0	0
81-90%	0	0	0	0	0	0	0	0
71-80%	0	0	0	0	0	0	0	0
61-70%	0	0	0	0	0	0	0	0
51-60%	0	0	0	0	0	0	0	0
41-50%	0	0	0	0	0	0	0	0
31-40%	5	0	1	0	1	1	3	1
21-30%	12	1	8	0	16	5	8	2
11-20%	7	1	9	0	22	8	11	4
1-10%	22	2	11	0	37	8	14	0
ovule distribution
