# Supplementary material for: Deep imaging reveals dynamics and signaling in one-to-one pollen tube guidance
Source: EMBO Rep. 2024 May 21;25(6):6. doi: 10.1038/s44319-024-00151-4 (PMC11169409; doi:10.1038/s44319-024-00151-4)
Supplement: Supplementary file 10 — Source data Fig. 6 [file 44319_2024_151_MOESM10_ESM.zip › Figure6/6C/6C_fer.xlsx]

## Sheet: fer
sample#	genotype	name of the pistil (n=5)	position of the pollen tube emergence(%)
1	fer	200724 series1	2.17391
2	fer	200724 series1	33.1723
3	fer	200724 series1	30.7568
4	fer	200724 series1	20.8535
5	fer	200724 series1	16.1031
6	fer	200724 series1	14.8148
7	fer	200724 series1	11.9968
8	fer	200724 series1	3.62319
9	fer	200724 series1	1.36876
10	fer	200724 series1	1.36876
11	fer	200724 series1	3.54267
12	fer	200724 series1	11.5137
13	fer	200724 series1	19.1626
14	fer	200724 series1	19.0821
15	fer	200724 series1	17.5523
16	fer	200724 series1	30.1932
17	fer	200724 series1	29.2271
18	fer	200724 series1	27.3752
19	fer	200724 series1	27.0531
20	fer	200724 series1	19.9678
21	fer	200724 series1	17.8744
22	fer	200724 series1	37.1981
23	fer	200724 series1	27.8583
24	fer	200724 series1	23.3494
25	fer	200724 series1	20.1288
26	fer	200724 series1	1.93237
27	fer	200724 series1	8.45411
28	fer	200724 series1	5.23349
29	fer	200724 series1	31.401
30	fer	200724 series1	9.82287
31	fer	200724 series1	22.3833
32	fer	200724 series1	18.277
33	fer	200724 series1	33.5749
34	fer	200724 series2	34.9762
35	fer	200724 series2	34.1812
36	fer	200724 series2	30.2067
37	fer	200724 series2	29.2528
38	fer	200724 series2	29.5707
39	fer	200724 series2	25.1987
40	fer	200724 series2	23.2114
41	fer	200724 series2	22.814
42	fer	200724 series2	22.5755
43	fer	200724 series2	21.2242
44	fer	200724 series2	20.3498
45	fer	200724 series2	19.7933
46	fer	200724 series2	19.1574
47	fer	200724 series2	18.283
48	fer	200724 series2	18.0445
49	fer	200724 series2	16.5342
50	fer	200724 series2	15.5803
51	fer	200724 series2	14.8649
52	fer	200724 series2	13.3545
53	fer	200724 series2	10.3339
54	fer	200724 series2	8.50556
55	fer	200724 series2	3.97456
56	fer	200724 series2	3.81558
57	fer	200724 series2	3.25914
58	fer	200724 series2	0.556439
59	fer	200724 series2	0.874404
60	fer	200724 series2	1.11288
61	fer	200724 series2	1.66932
62	fer	200724 series2	1.58983
63	fer	200724 series2	8.90302
64	fer	200724 series2	27.9809
65	fer	200724 series2	26.3911
66	fer	200724 series2	23.2909
67	fer	200724 series2	19.0779
68	fer	200724 series2	19.4754
69	fer	200724 series2	19.2369
70	fer	200724 series2	14.9444
71	fer	200724 series2	13.1161
72	fer	200724 series2	13.5135
73	fer	200724 series2	12.4006
74	fer	200724 series2	3.17965
75	fer	200724 series2	21.3831
76	fer	200724 series2	31.0811
77	fer	200724 series2	15.8983
78	fer	200724 series2	3.89507
79	fer	200724 series2	13.275
80	fer	200724 series2	14.07
81	fer	200724 series2	15.1828
82	fer	200724 series2	18.7599
83	fer	200724 001 series1	52.432
84	fer	200724 001 series1	51.1954
85	fer	200724 001 series1	48.7222
86	fer	200724 001 series1	46.0016
87	fer	200724 001 series1	44.6826
88	fer	200724 001 series1	42.5392
89	fer	200724 001 series1	42.127
90	fer	200724 001 series1	35.9439
91	fer	200724 001 series1	34.0478
92	fer	200724 001 series1	34.0478
93	fer	200724 001 series1	33.141
94	fer	200724 001 series1	26.3809
95	fer	200724 001 series1	18.5491
96	fer	200724 001 series1	15.2514
97	fer	200724 001 series1	15.6636
98	fer	200724 001 series1	15.6636
99	fer	200724 001 series1	16.6529
100	fer	200724 001 series1	24.2374
101	fer	200724 001 series1	24.3199
102	fer	200724 001 series1	26.8755
103	fer	200724 001 series1	35.1195
104	fer	200724 001 series1	29.596
105	fer	200724 001 series1	26.3809
106	fer	200724 001 series1	24.6496
107	fer	200724 001 series1	18.3017
108	fer	200724 001 series1	18.0544
109	fer	210527 002 series2	44.9956
110	fer	210527 002 series2	43.5784
111	fer	210527 002 series2	37.6439
112	fer	210527 002 series2	27.9894
113	fer	210527 002 series2	11.7803
114	fer	210527 002 series2	16.3862
115	fer	210527 002 series2	15.3233
116	fer	210527 002 series2	13.729
117	fer	210527 002 series2	19.6634
118	fer	210527 002 series2	20.1949
119	fer	210527 002 series2	24.9779
120	fer	210527 002 series2	20.7263
121	fer	210527 002 series2	21.9663
122	fer	210527 002 series2	21.3463
123	fer	210527 002 series2	25.5093
124	fer	210527 002 series2	32.8609
125	fer	210527 002 series2	31.0009
126	fer	210527 002 series2	29.0523
127	fer	210527 002 series2	27.1036
128	fer	210527 002 series2	13.6404
129	fer	210527 002 series2	4.34012
130	fer	210527 002 series2	30.7352
131	fer	210527 002 series2	25.3322
132	fer	210527 002 series2	10.8946
133	fer	210527 002 series2	2.0372
134	fer	210527 002 series2	1.68291
135	fer	210527 002 series2	2.21435
136	fer	210527 002 series2	2.56864
137	fer	210527 002 series2	3.27724
138	fer	210527 002 series2	32.0638
139	fer	210527 002 series2	25.0664
140	fer	210527 002 series2	3.10009
141	fer	210527 002 series2	7.26306
142	fer	210527 002 series2	13.0204
143	fer	210527 002 series2	32.5952
144	fer	210527 002 series2	4.0744
145	fer	200527 003	35.1413
146	fer	200527 003	27.3491
147	fer	200527 003	25.7448
148	fer	200527 003	23.071
149	fer	200527 003	21.6196
150	fer	200527 003	20.2445
151	fer	200527 003	19.7097
152	fer	200527 003	11.6883
153	fer	200527 003	10.1604
154	fer	200527 003	4.35447
155	fer	200527 003	3.13216
156	fer	200527 003	3.05577
157	fer	200527 003	0
158	fer	200527 003	2.06264
159	fer	200527 003	24.6753
160	fer	200527 003	22.3835
161	fer	200527 003	19.9389
162	fer	200527 003	17.3415
163	fer	200527 003	6.5699
164	fer	200527 003	4.35447
165	fer	200527 003	19.4041
166	fer	200527 003	17.7235
167	fer	200527 003	5.04202
168	fer	200527 003	2.6738
169	fer	200527 003	2.06264
170	fer	200527 003	13.369
171	fer	200527 003	11.2299
172	fer	200527 003	1.22231
173	fer	200527 003	1.75707
174	fer	200527 003	8.40336
175	fer	200527 003	24.8281
176	fer	200527 003	12.3759
