# Supplementary material for: Deep imaging reveals dynamics and signaling in one-to-one pollen tube guidance
Source: EMBO Rep. 2024 May 21;25(6):6. doi: 10.1038/s44319-024-00151-4 (PMC11169409; doi:10.1038/s44319-024-00151-4)
Supplement: Supplementary file 10 — Source data Fig. 6 [file 44319_2024_151_MOESM10_ESM.zip › Figure6/6C/6C_WT.xlsx]

## Sheet: WT
sample#	genotype	name of the pistil (n=5)	position of the pollen tube emergence(%)
1	WT	200722 series6	32.1905
2	WT	200722 series6	32.1905
3	WT	200722 series6	32.1905
4	WT	200722 series6	26.8571
5	WT	200722 series6	24
6	WT	200722 series6	23.619
7	WT	200722 series6	12.0952
8	WT	200722 series6	17.9048
9	WT	200722 series6	16.6667
10	WT	200722 series6	13.9048
11	WT	200722 series6	8.38095
12	WT	200722 series6	3.42857
13	WT	200722 series6	3.2381
14	WT	200722 series6	10.381
15	WT	200722 series6	12.0952
16	WT	200722 series6	12.5714
17	WT	200722 series6	5.61905
18	WT	200722 series6	4.38095
19	WT	200722 series6	18.9524
20	WT	200722 series6	19.3333
21	WT	200722 series6	30.2857
22	WT	200722 series6	20.1905
23	WT	200722 series6	5.2381
24	WT	200722 series6	27.7143
25	WT	200722 series6	31.0476
26	WT	200722 series6	19.8095
27	WT	200722 series5	4.55235
28	WT	200722 series5	5.46282
29	WT	200722 series5	21.1684
30	WT	200722 series5	21.6995
31	WT	200722 series5	23.5964
32	WT	200722 series5	24.5068
33	WT	200722 series5	24.5068
34	WT	200722 series5	27.1624
35	WT	200722 series5	20.5615
36	WT	200722 series5	20.1821
37	WT	200722 series5	18.5888
38	WT	200722 series5	12.5948
39	WT	200722 series5	10.2428
40	WT	200722 series5	9.33232
41	WT	200722 series5	7.66313
42	WT	200722 series5	5.84219
43	WT	200722 series5	12.0637
44	WT	200722 series5	14.4917
45	WT	200722 series5	24.431
46	WT	200722 series5	25.7208
47	WT	200722 series5	27.7693
48	WT	200722 series5	25.1897
49	WT	200722 series5	10.0152
50	WT	200722 series5	10.8498
51	WT	200722 series5	25.0379
52	WT	200722 series5	18.6646
53	WT	200722 series4	36.7681
54	WT	200722 series4	33.8798
55	WT	200722 series4	33.9578
56	WT	200722 series4	33.0211
57	WT	200722 series4	31.9282
58	WT	200722 series4	31.9282
59	WT	200722 series4	31.4598
60	WT	200722 series4	28.2592
61	WT	200722 series4	28.1811
62	WT	200722 series4	25.9953
63	WT	200722 series4	0
64	WT	200722 series4	3.43482
65	WT	200722 series4	6.47931
66	WT	200722 series4	8.04059
67	WT	200722 series4	9.67994
68	WT	200722 series4	12.0999
69	WT	200722 series4	15.1444
70	WT	200722 series4	20.0625
71	WT	200722 series4	20.765
72	WT	200722 series4	23.185
73	WT	200722 series4	37.783
74	WT	200722 series4	31.9282
75	WT	200722 series4	29.0398
76	WT	200722 series4	28.6495
77	WT	200722 series4	23.4192
78	WT	200722 series4	25.3708
79	WT	200722 series4	22.7166
80	WT	200722 series4	17.7205
81	WT	200722 series4	15.3786
82	WT	200722 series4	10.5386
83	WT	200722 series4	4.13739
84	WT	200722 series4	2.41998
85	WT	200722 series4	1.17096
86	WT	200722 series4	15.9251
87	WT	200722 series4	29.3521
88	WT	200722 series4	2.57611
89	WT	210514 series1	49.4624
90	WT	210514 series1	43.2497
91	WT	210514 series1	38.7097
92	WT	210514 series1	32.2581
93	WT	210514 series1	21.8638
94	WT	210514 series1	12.7838
95	WT	210514 series1	7.04898
96	WT	210514 series1	2.50896
97	WT	210514 series1	0.358423
98	WT	210514 series1	0.358423
99	WT	210514 series1	6.81004
100	WT	210514 series1	44.2055
101	WT	210514 series1	37.8734
102	WT	210514 series1	34.767
103	WT	210514 series1	31.7802
104	WT	210514 series1	30.9438
105	WT	210514 series1	27.4791
106	WT	210514 series1	27.0012
107	WT	210514 series1	19.1159
108	WT	210514 series1	17.3238
109	WT	210514 series1	15.4122
110	WT	210514 series1	14.5759
111	WT	210514 series1	12.7838
112	WT	210514 series1	1.19474
113	WT	210514 series1	1.19474
114	WT	210514 series1	1.91159
115	WT	210514 series1	26.2843
116	WT	210514 series1	1.91159
117	WT	210514 series1	50.7766
118	WT	210527 series3	46.2329
119	WT	210527 series3	42.7226
120	WT	210527 series3	42.7226
121	WT	210527 series3	33.9041
122	WT	210527 series3	32.4486
123	WT	210527 series3	30.2226
124	WT	210527 series3	29.9658
125	WT	210527 series3	29.5377
126	WT	210527 series3	28.4247
127	WT	210527 series3	26.3699
128	WT	210527 series3	26.3699
129	WT	210527 series3	23.8014
130	WT	210527 series3	20.7192
131	WT	210527 series3	19.7774
132	WT	210527 series3	19.7774
133	WT	210527 series3	18.6644
134	WT	210527 series3	18.2363
135	WT	210527 series3	17.2945
136	WT	210527 series3	16.6096
137	WT	210527 series3	14.2123
138	WT	210527 series3	7.70548
139	WT	210527 series3	5.13699
140	WT	210527 series3	4.02397
141	WT	210527 series3	29.7945
142	WT	210527 series3	22.9452
143	WT	210527 series3	20.2911
144	WT	210527 series3	18.1507
145	WT	210527 series3	9.16096
146	WT	210527 series3	8.98973
147	WT	210527 series3	4.28082
148	WT	210527 series3	3.59589
149	WT	210527 series3	3.33904
150	WT	210527 series3	4.36644
151	WT	210527 series3	16.2671
152	WT	210527 series3	26.9692
153	WT	210527 series3	11.9007
