# Supplementary material for: Deep imaging reveals dynamics and signaling in one-to-one pollen tube guidance
Source: EMBO Rep. 2024 May 21;25(6):6. doi: 10.1038/s44319-024-00151-4 (PMC11169409; doi:10.1038/s44319-024-00151-4)
Supplement: Supplementary file 10 — Source data Fig. 6 [file 44319_2024_151_MOESM10_ESM.zip › Figure6/6C/6C_lre.xlsx]

## Sheet: lre
sample#	genotype	name of the pistil (n=5)	position of the pollen tube emergence(%)
1	lre	200722 002 series1	32.043
2	lre	200722 002 series1	20.1434
3	lre	200722 002 series1	19.1398
4	lre	200722 002 series1	16.9176
5	lre	200722 002 series1	15.0538
6	lre	200722 002 series1	11.6846
7	lre	200722 002 series1	8.96057
8	lre	200722 002 series1	5.30466
9	lre	200722 002 series1	4.6595
10	lre	200722 002 series1	5.37634
11	lre	200722 002 series1	3.36918
12	lre	200722 002 series1	3.01075
13	lre	200722 002 series1	1.43369
14	lre	200722 002 series1	1.43369
15	lre	200722 002 series1	14.552
16	lre	200722 002 series1	10.0358
17	lre	200722 002 series1	24.5878
18	lre	200722 002 series1	6.59498
19	lre	200722 002 series1	5.66308
20	lre	200722 002 series1	6.81004
21	lre	200722 002 series1	8.31541
22	lre	200722 002 series1	16.7742
23	lre	200722 002 series1	25.5914
24	lre	200722 002 series1	11.4695
25	lre	200722 002 series1	4.51613
26	lre	200722 002 series1	4.94624
27	lre	200722 002 series1	2.58065
28	lre	200728 series3	9.53608
29	lre	200728 series3	8.8488
30	lre	200728 series3	15.2062
31	lre	200728 series3	15.378
32	lre	200728 series3	21.9931
33	lre	200728 series3	23.2818
34	lre	200728 series3	25.1718
35	lre	200728 series3	26.8041
36	lre	200728 series3	28.866
37	lre	200728 series3	34.8797
38	lre	200728 series3	32.5601
39	lre	200728 series3	31.1856
40	lre	200728 series3	40.378
41	lre	200728 series3	31.7869
42	lre	200728 series3	29.2955
43	lre	200728 series3	27.2337
44	lre	200728 series3	15.378
45	lre	200728 series3	8.0756
46	lre	200728 series3	7.98969
47	lre	200728 series3	22.3368
48	lre	200728 series3	24.3986
49	lre	200728 series3	24.1409
50	lre	200728 series3	30.756
51	lre	200728 series3	0
52	lre	200728 series3	2.38313
53	lre	200728 series3	4.85793
54	lre	200728 series3	6.32447
55	lre	200728 series3	6.78277
56	lre	200728 series3	4.85793
57	lre	200728 series3	9.53254
58	lre	200728 series3	12.4656
59	lre	200728 series3	12.8323
60	lre	200728 series3	12.2823
61	lre	200728 series3	10.1742
62	lre	200728 series3	10.9074
63	lre	200728 series3	13.5655
64	lre	200728 series3	13.9322
65	lre	200728 series3	14.7571
66	lre	200728 series3	18.3318
67	lre	200728 series3	19.9817
68	lre	200728 series3	20.0733
69	lre	200728 series3	21.1732
70	lre	200728 series3	25.2062
71	lre	200728 series3	27.2227
72	lre	200728 series3	27.4977
73	lre	200728 series3	22.6398
74	lre	200728 series3	22.2731
75	lre	200728 series3	11.7324
76	lre	200728 series3	15.3071
77	lre	200728 series3	27.0394
78	lre	200728 series3	23.923
79	lre	210528 seies1	40.1361
80	lre	210528 seies1	37.5
81	lre	210528 seies1	34.6939
82	lre	210528 seies1	25.4252
83	lre	210528 seies1	25.5952
84	lre	210528 seies1	23.7245
85	lre	210528 seies1	22.7891
86	lre	210528 seies1	20.5782
87	lre	210528 seies1	17.517
88	lre	210528 seies1	15.9014
89	lre	210528 seies1	6.29252
90	lre	210528 seies1	4.7619
91	lre	210528 seies1	3.06122
92	lre	210528 seies1	2.29592
93	lre	210528 seies1	9.52381
94	lre	210528 seies1	28.0612
95	lre	210528 seies1	36.4796
96	lre	210528 seies1	26.1054
97	lre	210528 seies1	15.4762
98	lre	210528 seies1	34.7789
99	lre	210528 seies1	26.3605
100	lre	210528 seies1	22.1088
101	lre	210528 seies1	19.5578
102	lre	210528 seies1	17.9422
103	lre	210528 seies1	23.9796
104	lre	210528 seies1	23.2993
105	lre	210528 seies1	15.2211
106	lre	210528 seies1	13.0102
107	lre	210528 seies1	6.12245
108	lre	210528 seies1	26.3605
109	lre	210528 seies1	10.4592
110	lre	210528 seies1	29.932
111	lre	210528 series6	35.3659
112	lre	210528 series6	29.878
113	lre	210528 series6	28.9634
114	lre	210528 series6	26.5244
115	lre	210528 series6	24.187
116	lre	210528 series6	19.0041
117	lre	210528 series6	16.7683
118	lre	210528 series6	11.2805
119	lre	210528 series6	3.04878
120	lre	210528 series6	3.04878
121	lre	210528 series6	10.061
122	lre	210528 series6	4.77642
123	lre	210528 series6	32.9268
124	lre	210528 series6	31.3008
125	lre	210528 series6	26.1179
126	lre	210528 series6	23.4756
127	lre	210528 series6	13.0081
128	lre	210528 series6	4.16667
129	lre	210528 series6	21.6463
130	lre	210528 series6	15.3455
131	lre	210528 series6	27.3374
132	lre	210528 series6	29.7764
133	lre	210528 series6	33.0285
134	lre	210528 series6	5.69106
135	lre	210528 series6	18.0894
136	lre	210528 series3	38.2738
137	lre	210528 series3	34.8736
138	lre	210528 series3	33.5658
139	lre	210528 series3	29.8169
140	lre	210528 series3	27.8989
141	lre	210528 series3	19.8779
142	lre	210528 series3	17.3496
143	lre	210528 series3	16.2162
144	lre	210528 series3	2.1796
145	lre	210528 series3	2.44115
146	lre	210528 series3	2.96425
147	lre	210528 series3	2.26678
148	lre	210528 series3	20.5754
149	lre	210528 series3	19.5292
150	lre	210528 series3	17.6112
151	lre	210528 series3	14.7341
152	lre	210528 series3	11.5955
153	lre	210528 series3	19.1805
154	lre	210528 series3	0.523104
155	lre	210528 series3	31.9093
156	lre	210528 series3	27.8117
157	lre	210528 series3	25.4577
158	lre	210528 series3	14.9956
159	lre	210528 series3	1.48213
160	lre	210528 series3	4.96949
161	lre	210528 series3	16.3034
162	lre	210528 series3	18.9189
