# Supplementary material for: Deep imaging reveals dynamics and signaling in one-to-one pollen tube guidance
Source: EMBO Rep. 2024 May 21;25(6):6. doi: 10.1038/s44319-024-00151-4 (PMC11169409; doi:10.1038/s44319-024-00151-4)
Supplement: Supplementary file 11 — Source data Fig. 7 [file 44319_2024_151_MOESM11_ESM.zip]

Archive with 24 entries (18 files):
- Figure7/
- __MACOSX/._Figure7
- Figure7/.DS_Store
- __MACOSX/Figure7/._.DS_Store
- Figure7/7D/
- __MACOSX/Figure7/._7D
- Figure7/7C/
- __MACOSX/Figure7/._7C
- Figure7/7B/
- __MACOSX/Figure7/._7B
- Figure7/7E/
- __MACOSX/Figure7/._7E
- Figure7/7A/
- __MACOSX/Figure7/._7A
- Figure7/7D/7D.xlsx
- __MACOSX/Figure7/7D/._7D.xlsx
- Figure7/7C/7C_lre_x-projection_stacks.tif
- __MACOSX/Figure7/7C/._7C_lre_x-projection_stacks.tif
- Figure7/7B/7B_fer_x-projection_stacks.tif
- __MACOSX/Figure7/7B/._7B_fer_x-projection_stacks.tif
- Figure7/7E/7E_hetero_6HAP.xlsx
- __MACOSX/Figure7/7E/._7E_hetero_6HAP.xlsx
- Figure7/7A/7A_WT_x-projection_stacks.tif
- __MACOSX/Figure7/7A/._7A_WT_x-projection_stacks.tif
