# Supplementary material for: Deep imaging reveals dynamics and signaling in one-to-one pollen tube guidance
Source: EMBO Rep. 2024 May 21;25(6):6. doi: 10.1038/s44319-024-00151-4 (PMC11169409; doi:10.1038/s44319-024-00151-4)
Supplement: Supplementary file 11 — Source data Fig. 7 [file 44319_2024_151_MOESM11_ESM.zip › Figure7/7D/7D.xlsx]

## Sheet: # of ovules showing polytubey
Time difference between 1st and 2nd pollen tube (min)	WT	fer	lre
0	3	9	11
15	2	15	9
30	2	6	5
45	3	1	4
60	0	3	2
75	0	0	1
90	0	0	1
105	0	2	0
120	0	0	2
135	0	0	0
150	0	1	0
165	0	0	0
180	0	0	0
195	1	0	0
