# Supplementary material for: Deep imaging reveals dynamics and signaling in one-to-one pollen tube guidance
Source: EMBO Rep. 2024 May 21;25(6):6. doi: 10.1038/s44319-024-00151-4 (PMC11169409; doi:10.1038/s44319-024-00151-4)
Supplement: Supplementary file 11 — Source data Fig. 7 [file 44319_2024_151_MOESM11_ESM.zip › Figure7/7E/7E_hetero_6HAP.xlsx]

## Sheet: distribution of the ovule_6HAP
	fer(+/-)	fer(+/-)	lre(+/-)	lre(+/-)
	one-to-one	polytubey	one-to-one	polytubey
# of the pistil	6	6	6	6
91-100%	5	1	11	1
81-90%	12	2	12	6
71-80%	9	6	8	7
61-70%	10	3	5	3
51-60%	11	3	12	5
41-50%	5	2	11	4
31-40%	6	1	5	2
21-30%	5	1	5	2
11-20%	1	1	6	0
1-10%	1	0	4	0
ovule distribution
